# Supplementary material for: Value-Based Outsourcing Is Associated with Improved Healthcare Outcomes in Low- and Intermediate-Complexity European Hospitals: A Cross-Sectional Study from Spain
Source: Healthcare (Basel). 2026 Mar 13;14(6):731. doi: 10.3390/healthcare14060731 (PMC13026278; doi:10.3390/healthcare14060731)
Supplement: Supplementary file 1 [file healthcare-14-00731-s001.zip]

Archive with 1 entries (1 files):
- healthcare-4134116-supplementary.xlsx
