# Supplementary material for: Value-Based Outsourcing Is Associated with Improved Healthcare Outcomes in Low- and Intermediate-Complexity European Hospitals: A Cross-Sectional Study from Spain
Source: Healthcare (Basel). 2026 Mar 13;14(6):731. doi: 10.3390/healthcare14060731 (PMC13026278; doi:10.3390/healthcare14060731)
Supplement: Supplementary file 1 [file healthcare-14-00731-s001.zip › healthcare-4134116-supplementary.xlsx]

## Sheet: Sheet1
Consultas externas presenciales	Estancia media de atención hospitalaria	Índice agregado de mortalidad	Índice de Estancia Media Ajustada (IEMA)	Índice de recomendación global	Índice de satisfacción global	Ingresos	Intervenciones quirúrgicas	Partos	Peso medio de las altas hospitalarias	Porcentaje de cesáreas de bajo riesgo	Porcentaje de complicaciones médicas y quirúrgicas	Prevalencia global de infección relacionada con la atención sanitaria	Urgencias	CentroAnonim	LibreEleccionEntradas	LibreEleccionSalidas	group	total_actos
4	104047.0	4.95	NaN	11301	0.9240	0.9083	3792.0	3630.0	254.0	0.8793	0.2802	0.0045	0.0635	51065.0	Control 1	2148.0	13436.0	Control	162788.0
9	317627.0	4.16	NaN	0.8222	0.9605	0.9286	12343.0	13068.0	757.0	10159	0.1628	0.0176	0.0380	144017.0	Study Hospital 2	34432.0	3795.0	Study	487812.0
13	414081.0	5.12	NaN	10582	0.9283	0.8879	17636.0	14733.0	1034.0	0.9251	0.1778	0.0314	0.0506	145604.0	Control 7	3238.0	17896.0	Control	593088.0
14	392413.0	5.19	NaN	10296	0.9361	0.8648	19023.0	16748.0	1256.0	10369	0.2033	0.0292	0.0640	133665.0	Control 8	4723.0	16265.0	Control	563105.0
16	333310.0	5.03	NaN	10713	0.9469	0.8585	12905.0	11954.0	723.0	0.8716	0.2296	0.0206	0.0503	113762.0	Control 9	3135.0	17057.0	Control	472654.0
17	368116.0	3.98	NaN	0.8957	0.8950	0.8486	12732.0	20810.0	2028.0	0.9402	0.1875	0.0337	0.0974	116793.0	Control 10	29808.0	4699.0	Control	520479.0
18	239224.0	4.99	NaN	10227	0.9290	0.8815	12128.0	8674.0	534.0	0.9077	0.1855	0.0336	0.0529	103270.0	Control 2	4526.0	14743.0	Control	363830.0
19	220945.0	5.32	NaN	10539	0.8823	0.8270	7933.0	6597.0	599.0	0.8673	0.2424	0.0251	0.0143	90694.0	Control 3	2373.0	18985.0	Control	326768.0
20	165419.0	4.94	NaN	10751	0.9119	0.8503	4674.0	4343.0	513.0	0.8488	0.1443	0.0167	0.0405	76033.0	Control 4	2767.0	4067.0	Control	250982.0
21	375248.0	4.86	NaN	10015	0.9293	0.8957	15985.0	12031.0	1000.0	0.9629	0.1925	0.0263	0.0620	123201.0	Control 11	9184.0	7588.0	Control	527465.0
22	221898.0	5.11	NaN	10193	0.8796	0.8583	8375.0	7820.0	975.0	0.8702	0.1856	0.0280	0.0242	114032.0	Control 5	542.0	10316.0	Control	353100.0
23	323719.0	4.26	NaN	0.8659	0.9590	0.9018	11797.0	14279.0	1014.0	10653	0.1913	0.0291	0.0282	137507.0	Study Hospital 1	23750.0	2956.0	Study	488316.0
24	482919.0	5.11	NaN	10653	0.9244	0.8646	18051.0	16260.0	1808.0	0.8643	0.1842	0.0150	0.0420	179193.0	Control 12	3891.0	13640.0	Control	698231.0
25	435889.0	4.69	NaN	0.9728	0.9094	0.8696	18447.0	13618.0	1479.0	0.8672	0.1777	0.0231	0.0546	143213.0	Control 13	7299.0	13072.0	Control	612646.0
32	530395.0	4.65	NaN	0.8467	0.9669	0.9112	22493.0	28883.0	1703.0	11415	0.1425	0.0281	0.0364	183488.0	Study Hospital 3	12641.0	23744.0	Study	766962.0
34	342826.0	5.35	NaN	10738	0.9324	0.8601	15567.0	12322.0	886.0	0.9222	0.2093	0.0297	0.0634	124635.0	Control 15	3606.0	22051.0	Control	496236.0
